# Supplementary material for: Development of Multiplex qPCR Method for Accurate Detection of Enzyme-Producing Psychrotrophic Bacteria
Source: Foods. 2025 Jun 3;14(11):1975. doi: 10.3390/foods14111975 (PMC12154344; doi:10.3390/foods14111975)
Supplement: Supplementary file 1 [file foods-14-01975-s001.zip]

Archive with 2 entries (2 files):
- Supplementary  Table with caption.pdf
- Supplementary Figure with caption.pdf
